# Supplementary material for: LC/MS-Based Untargeted Metabolomics Analysis in Women with Morbid Obesity and Associated Type 2 Diabetes Mellitus
Source: Int J Mol Sci. 2023 Apr 24;24(9):7761. doi: 10.3390/ijms24097761 (PMC10177925; doi:10.3390/ijms24097761)
Supplement: Supplementary file 1 [file ijms-24-07761-s001.zip]

Archive with 2 entries (2 files):
- Table S1- Significant metabolites concentration data in MO vs normal-weight group_new.xlsx
- Table S2- Significant metabolites concentration data in MO with T2DM vs metabolically healthy MO_new.xlsx
