# Supplementary material for: LC/MS-Based Untargeted Metabolomics Analysis in Women with Morbid Obesity and Associated Type 2 Diabetes Mellitus
Source: Int J Mol Sci. 2023 Apr 24;24(9):7761. doi: 10.3390/ijms24097761 (PMC10177925; doi:10.3390/ijms24097761)
Supplement: Supplementary file 1 [file ijms-24-07761-s001.zip › Table S1- Significant metabolites concentration data in MO vs normal-weight group_new.xlsx]

## Sheet: Hoja1
GROUP	CLASS	metabolite	log2FC_MOvsNW	p-value	mean	SD	metabolite	log2FC_MOvsNW	p-value	mean	SD
Carbohydrates	suggars	Anhydrohexose	0.21	1.89931e-06	801317.4	163809.82	Iditol	-0.29	0.000269230743797965	1346301.86	690956.26
		Mannose	0.39	1.48216e-09	55775.73	17961.15
Amino acids. peptides and choline	amino acid	Acetyl-alanine	0.09	0.0262491073550766	228204.05	51989.43	N-Acetyl-serine	-0.12	0.0497543737260975	301619.02	88148.31
		Tyrosine	0.35	0.00327972237620472	47638.47	70681.32	Phenylacetylglutamine	-0.41	0.00467158758534084	469002.2	406606.42
	peptides						Phe-Phe	-0.49	0.0193916337241712	4687803.83	3345012.68
							Phe-Trp	-0.78	0.00695046	28328.44	17875.3
							Ile-Ile/Leu-Leu	-1.38	1.48972e-05	77958.42	247654.34
							Phe-Ile/Leu	-1.53	3.14465e-05	217969.28	220558.87
		Gly-Gly-Val	1.03	3.22266e-05	22561.66	20713.06
	choline	Choline	0.37	1.0462e-06	44390264.77	16079074.2
Lipids and derivatives	acylcarnitine	Palmitoylcarnitine	0.2	0.0259507468988175	4727471.44	1857271.14	Butyrylcarnitine	-0.29	0.00768382	490125.81	369643.63
		Oleoyl-carnitine	0.23	1.32918e-17	8229861.71	3039373.02	Octanoylcarnitine	-0.89	2.65827e-05	625230.54	501860.31
		Acetyl-carnitine	0.7	5.34915e-07	39647216.56	24108815.37	Decanoyl-L-carnitine	-1.26	0.0155122	1467115.62	805957.95
		Hydroxybutyrylcarnitine	2.7	2.63734e-28	583570.6	621006.64
	bile acid						Deoxycholic acid	-0.67	1.28054e-08	186645.61	224747.12
							Glycoursodeoxycholic acid	-3.61	0.000784668	125624.44	427757.96
							Glycocholic acid	-4.84	0.0471943182446623	45851.66	237528.93
	steroid						Pregnanolone sulfate	-0.26	0.048131517730792	8301332.75	7981559.44
							Androsterone glucuronide	-0.3	0.0473209065401076	40290.6	29316.95
							Cholesterol 3-sulfate	-0.45	0.0000499720358240696	25695641.02	14108538.05
	ceramide						HexCer-NS d34:2	-0.46	1.03879e-05	89655.18	38626.06
							SHexCer d34:1	-0.53	1.60967e-06	147012.5	74990.98
	sphingomyelin	SM 36:1;O2	0.53	2.20695e-09	50417490.81	16560476.67	SM 34:1	-0.07	0.048026612068287	331340066	56630803.93
		SM 36:2;O2	0.51	1.97082e-09	53041213.62	21903487.68
	monoacylglycerol	MG 18:1	0.78	4.4923e-09	1161605.99	702859.2
		MG 18:2	0.92	1.15981e-12	474436.63	276168.38
	diacylglycerol	DG 36:2	0.71	4.45421e-08	867476.1	571020.63
		DG 36:3	0.82	4.95259e-09	1674737.81	1098762.66
		DG 36:4 M_H	0.75	2.53899e-07	445172.34	379929.39
		DG 36:4 M_NH4	1.11	5.94499e-12	1168578.92	845493.05
	triacylglycerol	TG 54:6	1.28	3.97322e-05	2352404.53	2276706.9
	fatty acid	Oleic acid	0.53	7.68382e-13	71875172.84	22153898.84	Dodecenoic acid	-0.42	0.0120879393871901	234464.64	197738
		Oleamide	0.71	0.00192885322090981	80560.35	119872.72
		Hydroperoxy-octadecadienoic acid	1.44	0.000121989968443143	493662.55	917570.7
		Dihydroxy-octadecanoic acid	0.95	5.21626e-05	134652.84	144750.03
		Epoxyeicosatrienoic acid	0.56	0.0291870208308533	890090.57	1801965.12
		N-Oleoyltaurine	0.84	1.32918e-17	725251.77	376529.75
		Hydroxyhexadecanoic acid	0.67	3.36421e-11	227031.58	129701.53
		8-hydroxylinoleic acid	1.55	1.5004e-21	4575145.99	3068910.19
		Eicosatrienoic acid	0.61	5.17447e-10	402521.1	194011.73
		Arachidonic acid	0.3	0.00117168351600948	1995769.62	1088796.24
		Linoleic acid	0.74	0.034537379997619	46377647.4	25889972.22
	lyso-phosphatidylcholine						LPC 14:0	-0.87	45.627	2529770.85	1356379.43
							LPC 15:0	-0.63	250510	3057803.06	3531391.96
							LPC 16:0	-0.16	0.00672952437483684	480784390.74	177566891.95
							LPC 16:1	-0.32	0.0000486650484476745	7733976.4	2878676.37
							LPC 17:0	-0.89	5.23805e-05	5427553.68	3270114.46
							LPC 18:0	-0.5	1.50793e+07	183423082.91	116894827.76
							LPC 18:1	-0.66	0.0169801	77565243.54	32048080.78
							LPC 18:2	-1.04	1.76794e-29	95264124.56	29490627.69
							LPC 20:0	-1.17	4.10606e-09	395806.5	343852.36
							LPC 20:1	-0.7	0.606216	821774.92	521463.73
							LPC 20:4	-0.29	0.0000300562918410985	31670754.96	10445547.59
							LPC O-18:1	-0.34	0.000137779103601402	3472500.33	3436731.45
	Lyso-phosphatidylethanolamine						LPE 16:0	-0.36	0.000354052538210874	496576.29	361607.49
							LPE 18:0	-0.33	0.0000125764530382985	685206.28	313604.68
							LPE 18:1	-0.5	7.92643e+07	369281.21	286331.45
							LPE 18:2	-1.1	3.04875e-07	470629.41	344829.87
							LPE 20:4	-0.46	3.4506e+06	410591.33	232060.89
							LPE 22:6	-0.46	5.83271e+07	260667.01	129221.98
	phosphatidylcholine	PC 31:2	0.25	0.000271016574251247	969429.02	319633.28	PC 30:0	-0.47	0.000222495972808059	12622880.19	8184341.85
		PC 31:3	0.24	0.0152642940622908	523555.26	227332.83	PC 32:0	-0.48	1.91827e+08	2714826.67	1305474.07
		PC 36:4	0.41	3.41489e-12	757811958.96	202595892.55	PC 32:1	-0.1	0.0000426560886805425	4426460.82	1177089.51
		PC 38:4	0.25	1.67898e-06	679097473.04	162238559.18	PC 32:2	-0.47	6.71956e+08	11687564.72	5640304.09
		PC 40:6	0.21	0.00376784977781049	231691867.8	91737690.9	PC 33:0	-0.43	8.59028e+07	1466641.06	548076.2
							PC 34:1	-0.13	0.0137050881191805	12504919.6	3383990.39
							PC 34:2	-0.99	6.60436e-18	10242202.89	4072019.2
							PC 34:3	-0.8	6.73219e-14	14663504.72	5347373.65
							PC 35:2	-0.56	2.65719e-15	12314173.31	2871060.22
							PC 36:2	-0.35	13996.7	528712776.65	142426068.85
							PC 38:5	-0.11	0.028387309343236	133380149.13	29969625.58
							PC 40:5	-0.23	0.00863473262452369	13311965.6	4896797.39
							PC(P-36:4)	-0.24	2.69066	63778134.26	18269625.87
							PC(P-38:4)	-0.29	4.58972e+06	54833436.3	14000509.87
							PC(P-38:5)	-0.17	0.0216156396290845	21465065.32	7168057.61
	phosphatidylinositol	PI 32:1	0.53	0.00200035741054684	214713.8	207715.95	PI 36:2	-0.23	0.0276758499922596	5531649.98	2764464.31
		PI 38:4	0.11	0.015606707734094	2762149.92	582659.45	PI 36:3	-0.57	19.4809	364455.87	150674.14
							PI 38:5	-0.55	0.0000169070173585845	1733483.67	1042988
	phosphoethanolamine	PE 34:1	1.63	3.56189e-18	4165288.24	2822154.55	PE 34:3	-0.92	0.00301835	1555502.6	1187541.71
		PE 34:2	0.52	0.048131517730792	5631561.64	3011055.6	PE 40:4	-0.17	0.0127111491694526	699126.63	371231.79
		PE 36:4	0.78	1.62601e-05	5108051.89	3320105.28	PE 40:5	-0.31	0.000468267297011013	2979407.97	1134119.78
		PE 38:4	0.95	3.18829e-09	10535052.66	6510300.59	PE(P 40:6)	-0.46	0.0000356977801250931	1036371.93	523064.59
		PE 38:5	0.5	0.000704225778805063	1704584.74	1163837.32
		PE 38:6	0.85	7.46537e-06	7299719.8	5084412.82
		PE 40:6	1.26	2.63938e-13	3345453.19	2225646.85
