# Supplementary material for: LC/MS-Based Untargeted Metabolomics Analysis in Women with Morbid Obesity and Associated Type 2 Diabetes Mellitus
Source: Int J Mol Sci. 2023 Apr 24;24(9):7761. doi: 10.3390/ijms24097761 (PMC10177925; doi:10.3390/ijms24097761)
Supplement: Supplementary file 1 [file ijms-24-07761-s001.zip › Table S2- Significant metabolites concentration data in MO with T2DM vs metabolically healthy MO_new.xlsx]

## Sheet: Hoja1
GROUP	CLASS	metabolite	log2FC_MO_T2DM	p-value	mean	SD	metabolite	log2FC_MO_T2DM	p-value	mean	SD
Carbohydrates	suggars	Anhydrohexose	0.27	0.000590311	907382.91	143425.2	Iditol	-0.74	3.05612e-08	928100.95	642450.32
		Glucose	0.28	0.000374982010787461	4464538.33	889697.05
		Sorbitol	0.45	0.0304885676602219	35707.01	46308.43
Amino acids. peptides and choline	amino acid	Glutamate	0.48	0.0306785255140123	261621.5	189157.86
	dipeptide						Phe-Ile/Leu	-0.7	0.0153574921043212	152895.53	183223.8
Lipids and derivatives	acylcarnitine	Propionyl-carnitine	0.57	0.0000815122550768642	1720026.83	1096458.24
	bile acid	Glycoursodeoxycholic acid	1.06	0.0462530382701408	193357.77	717436.6
		Glycocholic acid	1.91	0.000190397055846527	90490.29	407774.51
	ceramide	HexCer-NS d34:2	0.31	0.0114768085259706	103247.02	48602.03
		SHexCer d34:1	0.31	0.0306785255140123	169014.55	89436.18
	lyso-phosphatidylcholine	LPC 14:0	0.34	0.00512175728387162	2948521.73	1280592.52
	phosphatidylcholine	PC 30:0	0.51	0.000463901555324117	15827406.36	8392666.48	PC 32:1	-0.18	0.00115091453222165	4066452.85	922895.1
		PC 32:0	0.25	0.0418094518427492	3048029.18	1439701.48	PC 34:3	-0.21	0.0266041879166471	13289943.65	5548013.01
		PC 32:2	0.32	0.0020044916136942	13509887.29	4905977.42
		PC 33:1	0.17	0.0331334247916671	7977693.32	2330961.73
		PC 36:0	0.3	0.00444246043692818	158206530.46	63144041.14
		PC 36:3	0.42	0.00321616620822454	2153027.07	1138754.1
		PC 36:5	0.34	0.0192654311037394	40700309.63	22428753.84
	Phosphatidylinositol	PI 36:3	0.25	0.0145804108180462	407513.96	148669.39
		PI 36:4	0.24	0.0132463468833957	937366.04	321327.92
	phosphoethanolamine	PE 34:2	0.28	0.0340404544642565	6405789.51	3201817.24
		PE 34:3	0.36	0.0287861318627183	1825913.6	1309956.62
		PE 38:5	0.34	0.00864353964985319	1984539.08	1086222.5
		PE 38:6	0.37	0.0180539997698293	8621111.95	5817620.48
		PE 40:5	0.37	0.0000842168815438879	3520585.9	1331764.65
		PE 40:6	0.36	0.0432824568401231	3931303.64	2408779.3
